# Supplementary material for: Culturing Ancient Bacteria Carrying Resistance Genes from Permafrost and Comparative Genomics with Modern Isolates
Source: Microorganisms. 2020 Oct 3;8(10):1522. doi: 10.3390/microorganisms8101522 (PMC7600834; doi:10.3390/microorganisms8101522)
Supplement: Supplementary file 1 [file microorganisms-08-01522-s001.zip]

Archive with 3 entries (3 files):
- Supplementary Data_and Tables.pdf
- Supplementary Figures.pdf
- Supplementary Table S6.xls
